# Supplementary material for: Computer-Aided Detection of Quantitative Signatures for Breast Fibroepithelial Tumors Using Label-Free Multi-Photon Imaging
Source: Molecules. 2022 May 23;27(10):3340. doi: 10.3390/molecules27103340 (PMC9144626; doi:10.3390/molecules27103340)
Supplement: Supplementary file 1 [file molecules-27-03340-s001.zip]

Archive with 1 entries (1 files):
- molecules-1707628-SI.pdf
